# Supplementary material for: The Influence of Data Clustering on the Generalization Properties of Neural Networks Using the Example of Determining the Geographical Origin of Wine
Source: Foods. 2026 Jul 16;15(14):2511. doi: 10.3390/foods15142511 (PMC13409692; doi:10.3390/foods15142511)
Supplement: Supplementary file 1 [file foods-15-02511-s001.zip]

Archive with 1 entries (1 files):
- foods-4397431-supplementary.xlsx
