# Supplementary material for: The Influence of Data Clustering on the Generalization Properties of Neural Networks Using the Example of Determining the Geographical Origin of Wine
Source: Foods. 2026 Jul 16;15(14):2511. doi: 10.3390/foods15142511 (PMC13409692; doi:10.3390/foods15142511)
Supplement: Supplementary file 1 [file foods-15-02511-s001.zip › foods-4397431-supplementary.xlsx]

## Sheet: Table S1
Sample №	The content of the element, µg/L															Variety	Manufacturer	Year	Region
	Al	Ba	Ca	Cu	Fe	K	Li	Mg	Mn	Na	Ni	Rb	Sr	Ti	Zn
1	1383.08	241.57	101345	82.5031	3813.93	443313	34.4828	80172.6	1394.71	90767.2	32.1647	735.504	1039.64	14.1	418.567	Muscat	OJSC APF "Fanagoria"	2010	Taman
2	1458.78	290.462	105353	63.6812	3941.8	507034	33.8475	92328.2	1256.75	92566.1	25.7817	806.763	933.163	12.7551	405.879	Muscat	OJSC APF "Fanagoria"	2010	Taman
3	1562.14	139.968	111077	76.0209	7080.55	620773	31.8193	106752	1782.3	73938.9	45.1321	837.909	944.173	13.1786	478.4	Muscat	OJSC APF "Fanagoria"	2010	Taman
4	990.76	84.179	66722.5	46.2341	4228.72	570628	36.2376	98400	1085.65	41117.4	47.1517	491.974	570.285	11.6901	518.409	Muscat	OJSC APF "Fanagoria"	2011	Taman
5	1132.95	98.5009	78947.4	55.853	4976.44	505399	38.7624	88886.4	1277.19	48762.1	53.1176	585.159	673.932	12.9618	546.278	Muscat	OJSC APF "Fanagoria"	2011	Taman
6	813.88	113.849	81857.1	81.9382	3012.3	421421	26.8603	57305	1163.62	62619	22.3821	483.92	658.199	8.21449	253.293	Muscat	OJSC APF "Fanagoria"	2011	Taman
7	600.459	76.7341	66226.9	54.771	2463.93	469994	27.9129	63351.4	944.613	55899.5	21.3414	430.533	540.756	7.24348	262.608	Muscat	OJSC APF "Fanagoria"	2012	Taman
8	752.1	90.2216	76941.2	71.4102	2886.89	501561	27.441	67504.4	1108.36	59074.1	19.815	511.645	628.888	6.96377	248.795	Muscat	OJSC APF "Fanagoria"	2012	Taman
9	790.438	94.3541	75691.2	52.3616	4047.51	422657	28.1477	55567.2	1392.7	67468.1	26.6026	506.153	741.411	8.3377	328.898	Muscat	OJSC APF "Fanagoria"	2012	Taman
10	756.185	85.7724	72247.4	33.7309	3912.11	485623	26.8039	62248.2	1366.08	60841.1	28.2078	493.009	728.412	7.53932	312.194	Muscat	OJSC APF "Fanagoria"	2013	Taman
11	789.724	94.4896	80881.2	40.7681	4387.17	505995	27.6574	64896.2	1519.99	65836.9	30.0468	598.621	813.37	8.26059	328.062	Muscat	OJSC APF "Fanagoria"	2013	Taman
12	721.694	86.5176	72004.9	64.2653	2240.62	455889	25.6053	55190.3	1177.83	55921.8	32.4935	487.705	713.556	9.72732	240.702	Muscat	OJSC APF "Fanagoria"	2013	Taman
13	748.811	89.9051	80662.9	52.5763	2372.45	452494	26.5496	55709.7	1301.38	62676.3	21.5221	482.171	788.765	11.6734	282.294	Muscat	OJSC APF "Fanagoria"	2014	Taman
14	611.56	73.7805	65869	49.1412	1933.49	493340	27.4576	58490.1	1083.94	52786.7	31.9792	436.053	653.435	9.30847	259.243	Muscat	OJSC APF "Fanagoria"	2014	Taman
15	1206.71	162.624	86968.5	49.7376	1466.51	564331	34.0496	87139.4	1176.9	103738	30.9506	846.74	821.959	13.1356	358.964	Muscat	OJSC APF "Fanagoria"	2014	Taman
16	1260.47	163.731	85949.9	38.5496	1481.71	598901	34.1223	93494.6	1161.48	101648	24.5455	819.068	816.388	27.7167	358.129	Muscat	OJSC APF "Fanagoria"	2015	Taman
17	1065.41	147.222	79814.1	39.6708	1346.56	574620	34.5944	90571.6	1054.05	93058.6	34.7532	744.126	749.768	14.2122	363.14	Muscat	OJSC APF "Fanagoria"	2015	Taman
18	877.498	119.603	63080	172.185	1061.52	552705	37.4724	86793.1	827.962	73432.5	34.218	569.336	596.1	13.9842	363.564	Muscat	OJSC APF "Fanagoria"	2015	Taman
19	1023.07	145.212	78310.4	195.969	1312.83	567109	33.9571	88381.9	1017.14	93441	29.4932	661.573	739.786	13.1162	328.744	Muscat	OJSC APF "Fanagoria"	2016	Taman
20	835.871	119.083	64001.6	174.475	1074.11	518135	36.2577	81802.7	836.136	76695	35.6403	574.639	607.939	13.2798	344.447	Muscat	OJSC APF "Fanagoria"	2016	Taman
21	870.256	116.546	57838.3	26.2635	964.055	480273	31.7853	77046.5	873.931	79106.4	40.6594	644.665	599.568	14.2539	419.379	Muscat	OJSC APF "Fanagoria"	2016	Taman
22	1148.24	144.071	71072.9	31.6561	1228.11	394672	31.7669	65242.5	1037.1	93070.7	34.8719	765.022	715.925	13.8924	370.562	Muscat	OJSC APF "Fanagoria"	2017	Taman
23	1069.73	137.894	69103.3	41.9901	1158.99	511345	32.3374	83177.6	1025.71	90706.7	34.6594	805.142	707.373	15.7389	381.315	Muscat	OJSC APF "Fanagoria"	2017	Taman
24	376.977	53.213	64071.2	134.969	1457.26	852100	20.5211	124300	1010.24	21628.3	24.0467	601.739	622.305	12.9746	330.165	Muscat	LLC "Kuban-Vino"	2012	Taman
25	375.659	54.272	62123.6	141.36	1449.23	1076000	20.4047	152900	1018.42	22523.6	19.3628	611.466	613.801	12.0761	346.207	Muscat	LLC "Kuban-Vino"	2013	Taman
26	1619.95	164.571	70789.9	29.2471	4042.62	794366	21.5971	67556.7	786.597	40582	27.9463	507.062	731.975	17.0435	708.802	Muscat	CJSC AF "Kavkaz"	2011	South foothill
27	1920.79	186.296	83395	47.2473	4696.72	878221	22.4138	74440	906.337	46164	27.8215	586.341	842.838	18.3768	731.609	Muscat	CJSC AF "Kavkaz"	2012	South foothill
28	1056.45	89.1569	68911.1	58.2807	3758.06	887731	12.8411	91426.7	1126.81	52908.2	44.9591	763.518	611.496	16.7288	513.086	Muscat	CJSC AF "Kavkaz"	2013	South foothill
29	1726.59	136.001	69521.5	51.951	3255.32	749246	22.9087	66253.9	903.802	45602.9	32.3134	612.212	880.338	17.2897	758.699	Muscat	CJSC AF "Kavkaz"	2014	South foothill
30	1955.91	152.814	79712.9	61.5018	3768.24	819812	21.9772	73231.6	1024.88	51824.8	29.1194	706.9	998.221	15.4473	645.616	Muscat	CJSC AF "Kavkaz"	2015	South foothill
31	8109.92	76.822	81913.9	1174.23	5250	1.18731e+06	10.7985	89768.1	1465.9	71768.5	148.791	701.89	1005.34	22.8705	956.507	Muscat	LLC APC "Mil-stream-Black Sea Wines"	2013	Black Sea
32	8734.68	79.8432	88038.3	1249.32	5683.13	1.24942e+06	10.3726	93232.5	1599.27	74686.5	146.269	839.412	1093.19	22.0694	934.934	Muscat	LLC APC "Mil-stream-Black Sea Wines"	2013	Black Sea
33	8284.66	76.1762	82655.5	1184.44	5391.34	1.15981e+06	13.3479	89228.4	1510.36	72564.3	184.03	710.908	1031.81	32.2163	1182.5	Muscat	LLC APC "Mil-stream-Black Sea Wines"	2013	Black Sea
34	1940.83	131.204	75167.5	284.483	5373.1	747107	28.7072	81210.4	777.762	65884.2	25.806	311.617	761.788	21.749	291.058	Muscat	LLC APC "Mil-stream-Black Sea Wines"	2014	Black Sea
35	2344.41	156.804	87679.4	342.559	6330.55	708515	32.3574	76784.3	877.79	75771.7	72.597	288.321	894.573	23.0841	765.832	Muscat	LLC APC "Mil-stream-Black Sea Wines"	2014	Black Sea
36	2183.79	143.173	80143.5	325.771	5797.11	555265	30.2852	61160.5	810.632	71406.8	39.9254	277.55	820.285	21.1348	397.704	Muscat	LLC APC "Mil-stream-Black Sea Wines"	2014	Black Sea
37	1016.27	135.606	88862.1	32.078	2273.92	406424	24.8641	96796.2	1374.41	81196.8	59.79	1158.82	882.95	32.05	990.571	Riesling	OJSC APF "Fanagoria"	2010	Taman
38	1192.04	142.599	92172.4	36.9512	1967.78	375346	24.7362	90984	1369.42	83295.5	75.06	1140.89	880.195	35.1251	1348.76	Riesling	OJSC APF "Fanagoria"	2010	Taman
39	959.471	148.87	88241.4	48.8049	1864.76	396274	24.96	96527.5	1349.91	84694.7	64.245	1154.41	874.686	32.0934	1492.21	Riesling	OJSC APF "Fanagoria"	2010	Taman
40	1361.27	209.958	94847.3	13.4751	1124.01	365010	26.2232	73098.6	1216.4	72553.8	48.12	1244.7	823.652	25.2502	761.256	Riesling	OJSC APF "Fanagoria"	2011	Taman
41	1299.54	198.654	90931	13.961	1073.08	372321	25.024	74181.8	1159.48	72991.1	44.805	1192.01	790.885	22.9692	739.754	Riesling	OJSC APF "Fanagoria"	2011	Taman
42	1322.63	207.546	95172.4	7.50585	1116.65	362503	25.9834	73377.2	1212	74288.3	43.815	1223.31	826.986	25.2358	755.917	Riesling	OJSC APF "Fanagoria"	2011	Taman
43	1401.37	196.996	87561.6	20.5902	1226.15	344163	26.4151	69397.5	1123.24	73340.9	64.935	1230.39	773.342	24.0953	2438.91	Riesling	OJSC APF "Fanagoria"	2012	Taman
44	1404.71	199.106	81871.9	21.9951	1257.35	353476	27.0707	70760.9	1169.01	71242.1	56.37	1295.98	794.655	24.5428	932.269	Riesling	OJSC APF "Fanagoria"	2012	Taman
45	1376.82	202.12	83615.8	32.6195	1280.16	409040	27.9501	81569.1	1191.46	72306.1	60.675	1287.96	807.848	24.4418	965.317	Riesling	OJSC APF "Fanagoria"	2012	Taman
46	1490.41	225.482	100892	31.522	1239.69	391879	27.5024	82962.5	1294.16	75366.8	54.825	1277.11	878.165	23.9798	879.161	Riesling	OJSC APF "Fanagoria"	2013	Taman
47	1443.49	218.248	98408.9	33.761	1205.4	383403	26.9747	81549.2	1250	73515.8	59.43	1222.53	849.459	22.5361	918.27	Riesling	OJSC APF "Fanagoria"	2013	Taman
48	1518.01	222.769	99192.1	27.4829	1273.98	370846	26.8468	78901.9	1255.58	73588.7	57.255	1243.92	855.548	24.2252	987.974	Riesling	OJSC APF "Fanagoria"	2013	Taman
49	2683.33	167.002	86992.6	5005.63	4676.76	950147	19.8777	52191.1	1110.59	132369	68.805	628.435	1329.17	27.8571	626.631	Riesling	LLC "Kuban-Vino"	2012	Taman
50	2454.65	245.52	85733.3	4908.45	4611.95	805577	19.6464	45039.1	1097.65	132952	71.145	615.293	1309.06	25.2041	620.298	Riesling	LLC "Kuban-Vino"	2013	Taman
51	2595.04	167.153	89466.7	5059.15	4729.79	820013	19.9108	45289.3	1122.79	134337	75.6	661.141	1342.19	24.7522	677.015	Riesling	LLC "Kuban-Vino"	2014	Taman
52	2558.45	154.334	85559.3	1055.77	6393.29	372300	34.5623	214100	3001.89	61067.8	68.8061	967.253	1743.96	14.9334	3308.82	Riesling	LLC "Firma Sommelier"	2014	Taman
53	2545.52	154.032	82963.4	1049.33	6365.85	356800	33.7308	198500	3005.94	60876.7	65.6014	952.844	1741.19	14.8535	3308.82	Riesling	LLC "Firma Sommelier"	2015	Taman
54	807.878	122.396	73115.4	55.4842	3429.59	300800	14.7607	99070	775	20650.8	6.71456	303.088	669.679	10.5199	60.753	Riesling	LLC "Soyuz-Vino"	2012	Taman
55	754.969	119.39	74272.7	56.2368	3468.26	352300	15.378	113600	786.676	22375.3	5.29111	292.937	664.632	9.40275	99.6007	Riesling	LLC "Soyuz-Vino"	2013	Taman
56	1771.43	169.024	97114.6	52.8382	4768.19	738298	12.2119	62926.4	620.631	23338.6	27.375	665.374	687.171	36.3196	581.853	Riesling	CJSC "Abrau-Durso"	2010	South foothill
57	1691.93	170.488	97306.1	51.1406	4747.95	726748	12.2677	61665.1	620.068	24123.7	28.47	647.414	689.853	32.0154	586.06	Riesling	CJSC "Abrau-Durso"	2010	South foothill
58	1927.65	177.659	99073.6	52.5862	4854.94	862134	12.1758	72349.2	631.764	20740.7	26.67	663.506	709.761	36.5067	599.383	Riesling	CJSC "Abrau-Durso"	2011	South foothill
59	2138.27	128.532	88777.4	69.7745	5333.49	547773	14.262	59194.8	634.301	36142.7	30.96	530.747	658.65	27.6823	813.108	Riesling	CJSC "Abrau-Durso"	2011	South foothill
60	2261.02	135.571	90662.8	73.3289	5413.01	696919	13.7437	74527.7	645.716	54499.6	33.72	525.144	667.263	30.0288	939.463	Riesling	CJSC "Abrau-Durso"	2012	South foothill
61	2122.93	129.79	89278.2	69.2573	5410.12	560126	14.0258	59987	649.662	35214.9	29.205	539.655	661.333	23.5365	821.943	Riesling	CJSC "Abrau-Durso"	2012	South foothill
62	1965.32	433.902	76787.2	57.2414	3991.81	821760	14.5359	71411.1	371.9	61251.4	22.935	494.397	706.796	18.2822	890.941	Riesling	CJSC "Abrau-Durso"	2013	South foothill
63	1979.26	438.878	78098.2	70.3846	5696.39	934026	14.8836	81089.4	529.312	64862.8	52.125	700.431	695.924	25.3215	846.905	Riesling	CJSC "Abrau-Durso"	2013	South foothill
64	1797.44	193.198	91874.4	29.311	3495.15	886007	11.0507	65809	464.819	25146	17.415	584.702	577.021	42.5591	213.366	Riesling	CJSC APC "Gelendzhik"	2013	South foothill
65	1917.18	197.219	92171.9	25.9982	3489.32	1.07897e+06	10.8748	78403.1	469.127	33258.1	20.895	580.14	578.3	46.9868	234.831	Riesling	CJSC APC "Gelendzhik"	2014	South foothill
66	1816.49	192.453	91993.4	26.2633	3516.99	910409	10.9284	66222.3	466.829	26694.6	19.32	537.409	577.447	41.2394	223.955	Riesling	CJSC APC "Gelendzhik"	2014	South foothill
67	1938.95	459.086	68429.8	66.9965	3838.83	916387	14.7036	85515.8	366.456	58872.9	27.165	549.574	711.939	19.3709	404.98	Riesling	CJSC "Abrau-Durso"	2014	South foothill
68	746.826	90.8832	67199	29.3355	559.071	258483	3.66984	48268.2	586.765	15009.6	11.91	484.608	503.744	12.6696	312.993	Riesling	CJSC APC "Gelendzhik"	2010	Black Sea
69	806.849	96.991	67991.8	33.2375	537.506	240625	3.43897	45390.1	591.912	15168.5	9.951	471.346	514.545	13.7558	309.24	Riesling	CJSC APC "Gelendzhik"	2010	Black Sea
70	660.687	84.8054	65965.7	32.9123	513.741	195612	3.20971	37323	579.559	15890.9	8.6475	462.079	488.911	12.5482	294.514	Riesling	CJSC APC "Gelendzhik"	2010	Black Sea
71	2618.37	153.389	91254.5	463.317	6550.08	445664	29.7878	73935.7	1674.08	106094	83.97	606.812	1099.2	33.2507	1456.53	Riesling	LLC APC "Mil-stream-Black Sea Wines"	2011	Black Sea
72	2397.32	137.976	84457.1	434.634	6509.37	438026	29.2019	73169.4	1647.97	98512.5	46.68	585.524	1082.95	29.242	568.365	Riesling	LLC APC "Mil-stream-Black Sea Wines"	2011	Black Sea
73	2527.1	145.152	87286.9	437.561	6413.41	450583	28.9485	73179.3	1636.36	96184.3	125.835	586.312	1073.26	29.6501	1189.84	Riesling	LLC APC "Mil-stream-Black Sea Wines"	2011	Black Sea
74	2595.55	177.407	86732.6	375.073	6161.87	552580	36.1064	71448.1	1311.99	82549.7	63.03	541.053	1164.91	38.9942	1207.25	Riesling	LLC APC "Mil-stream-Black Sea Wines"	2012	Black Sea
75	2310.33	160.609	81743.9	379.024	6124.07	498690	36.3123	64165.1	1294.73	80439.8	84.96	550.831	1141.11	28.7172	657.024	Riesling	LLC APC "Mil-stream-Black Sea Wines"	2012	Black Sea
76	2417.28	166.65	84282	389.268	6401.78	532424	37.8642	68745.3	1351.31	99036.4	44.13	554.615	1193.42	37.2741	461.428	Riesling	LLC APC "Mil-stream-Black Sea Wines"	2012	Black Sea
77	2458.64	140.231	84384.1	429.366	6003.39	440936	29.1702	67538.4	1652.32	101306	64.485	553.511	1092.22	33.8484	697.611	Riesling	LLC APC "Mil-stream-Black Sea Wines"	2013	Black Sea
78	2514.26	153.536	85098.9	431.122	6094.99	385166	29.1544	60214.1	1661.03	98934.5	75.81	550.357	1099.49	50.9913	711.14	Riesling	LLC APC "Mil-stream-Black Sea Wines"	2013	Black Sea
79	2552.77	146.847	88847.6	435.366	6153.15	457228	29.8511	71943.3	1691.49	100419	79.005	554.615	1123.86	29.5918	1022.88	Riesling	LLC APC "Mil-stream-Black Sea Wines"	2013	Black Sea
80	746.826	90.8832	67199	29.3355	559.071	258483	3.66984	48268.2	586.765	15009.6	11.91	484.608	503.744	12.6696	312.993	Riesling	CJSC APC "Gelendzhik"	2011	Black Sea
81	806.849	96.991	67991.8	33.2375	537.506	240625	3.43897	45390.1	591.912	15168.5	9.951	471.346	514.545	13.7558	309.24	Riesling	CJSC APC "Gelendzhik"	2011	Black Sea
82	660.687	84.8054	65965.7	32.9123	513.741	195612	3.20971	37323	579.559	15890.9	8.6475	462.079	488.911	12.5482	294.514	Riesling	CJSC APC "Gelendzhik"	2011	Black Sea
83	774.749	100.035	70325.9	74.5352	848.151	256683	20.1751	55735.9	1019.41	33464	17.79	712.366	567.743	16.6472	314.107	Riesling	CJSC APC "Gelendzhik"	2014	Black Sea
84	756.947	98.4498	69363	65.6761	790.998	249925	19.7621	54912.3	1007.65	31671.3	8.826	709.229	559.932	14.621	288.916	Riesling	CJSC APC "Gelendzhik"	2014	Black Sea
85	760.276	102.104	71570.4	67.9155	798.363	247673	20.1917	53921.8	1041.03	37209.7	11.7345	736.559	576.856	14.4402	308.493	Riesling	CJSC APC "Gelendzhik"	2015	Black Sea
86	540.645	182.77	77166.3	42.8487	2305.85	555430	22.6379	84221.6	1175.58	70550.7	34.71	1295.3	818.381	17.4832	382.191	Chardonnay	OJSC APF "Fanagoria"	2010	Taman
87	952.081	177.082	82294.7	34.0544	1707.26	560139	19.0119	73290.2	1711.85	81666.7	47.22	1585.68	830.183	19.084	395.041	Chardonnay	OJSC APF "Fanagoria"	2010	Taman
88	983.953	175.845	82913.7	46.2884	1732.55	577340	18.6397	74803.4	1736.95	80695.7	38.85	1638.4	846.731	19.1218	411.191	Chardonnay	OJSC APF "Fanagoria"	2010	Taman
89	990.698	109.167	66480	77.1868	1104.03	685447	17.7574	77773.4	1103.16	59231.9	27.795	843.453	612.386	17.6849	406.476	Chardonnay	OJSC APF "Fanagoria"	2011	Taman
90	950.626	108.116	66063.2	77.9433	1109.79	696690	17.7849	77988	1097.64	61275.4	25.44	851.23	606.181	18.5294	411.191	Chardonnay	OJSC APF "Fanagoria"	2011	Taman
91	904.437	102.693	66049.5	90.4328	1123.27	674876	16.6858	75266.4	1140.03	54013.3	25.02	783.029	586.583	19.0174	402.459	Chardonnay	OJSC APF "Fanagoria"	2011	Taman
92	592.96	43.7795	19744.3	553.189	2487.07	567586	58.6726	24827.3	207.027	21637.2	11.817	396.82	416.318	7.46144	124.196	Chardonnay	LLC "Firma Sommelier"	2012	Taman
93	570.649	41.2531	19954.6	570.501	2578.23	545476	60.3319	25378.8	210.171	21477.9	9.651	413.394	422.586	5.01866	116.498	Chardonnay	LLC "Firma Sommelier"	2012	Taman
94	549.331	44.4996	19410.3	552.961	2485.71	569302	58.6858	25122	201.87	20867.3	7.1145	414.348	410.515	5.48756	119.256	Chardonnay	LLC "Firma Sommelier"	2013	Taman
95	1066.28	107.089	51182.7	47.4025	2889.36	635631	41.3006	57337.6	1586.29	53718.5	79.155	1122.73	803.254	19.5747	678.67	Chardonnay	OJSC APF "Fanagoria"	2012	Taman
96	1057.95	109.454	50762	48.5975	2883.51	626747	41.5029	55958.8	1600.5	51970.4	78.03	1120.39	807.956	18.4536	677.202	Chardonnay	OJSC APF "Fanagoria"	2012	Taman
97	1238.4	109.566	50940.5	48.4831	4936.47	659356	41.6763	57908.1	1599.21	53096.3	74.31	1112.55	805.669	18.866	685.155	Chardonnay	OJSC APF "Fanagoria"	2013	Taman
98	663.606	60.4128	23188.4	559.449	3009.26	531039	52.4133	26900.2	398.769	34740.7	12.5175	453.357	461.617	10.8067	191.721	Chardonnay	LLC "Firma Sommelier"	2013	Taman
99	637.943	59.3369	22627.5	551.441	2962.47	520842	52.1965	26605.4	391.922	30666.7	12.777	453.908	454.372	8.47165	187.194	Chardonnay	LLC "Firma Sommelier"	2014	Taman
100	667.771	59.2744	23060.9	552.076	2952.23	563345	51.8642	28345.5	390.63	33140.7	16.41	477.573	458.439	10.2771	184.135	Chardonnay	LLC "Firma Sommelier"	2014	Taman
101	566.409	48.7348	48085.7	38.0644	7756.47	1.05501e+06	62.0913	75460.2	366.704	38202	8.6325	110.971	1081.2	27.8846	70.2881	Chardonnay	LLC "Kuban-Vino"	2013	Taman
102	570.709	51.3747	48985.7	38.1522	7928.23	802010	64.1971	57505.8	367.619	46891.6	14.0265	109.184	1104.55	26.5641	54.8462	Chardonnay	LLC "Kuban-Vino"	2013	Taman
103	543.607	48.7835	47314.3	34.7408	7668.45	821293	61.3269	57553.9	360.826	38142.9	10.191	118.134	1072.74	27.8077	61.853	Chardonnay	LLC "Kuban-Vino"	2014	Taman
104	1208.27	129.647	56499.6	909.532	4069.98	769600	38.0897	173800	2810.99	36668.3	2240.26	1590.06	1284.03	11.8267	7733.58	Chardonnay	LLC "Soyuz-Vino"	2014	Taman
105	450.634	81.665	50773	126.368	1082.89	510100	15.0991	127100	1282.44	44644.1	35.4685	1641.05	651.494	15.119	859.193	Chardonnay	LLC "Kuban-Vino"	2015	Taman
106	332.357	66.0835	43459.2	214.607	3182.39	622600	12.7904	159900	1808.31	37409.2	3132.19	1311.17	556.309	11.2328	1439.49	Chardonnay	LLC "Soyuz-Vino"	2015	Taman
107	708.97	68.2608	63724.1	11.4807	1961.88	646657	39.6173	138913	94.7536	57737.7	12.3651	2775.52	1036	23.4286	10.3682	Chardonnay	OJSC APF "Fanagoria"	2014	Taman
108	720.049	68.8864	64339	9.95132	1967.26	692455	39.7874	146345	98.0708	58458.5	13.4321	2832.7	1045	20.9231	9.90418	Chardonnay	OJSC APF "Fanagoria"	2014	Taman
109	675.103	69.743	64646.5	11.0041	1942.54	664763	40.5811	142588	96.7156	59815.3	12.9105	2743.63	1050	20.5604	20.344	Chardonnay	OJSC APF "Fanagoria"	2015	Taman
110	800.965	72.1492	56001.4	6.82556	1035.42	491627	23.8696	116861	1118.55	51748.5	13.361	4836.27	818.1	18.7473	395.631	Chardonnay	OJSC APF "Fanagoria"	2015	Taman
111	730.017	70.4745	54373.7	3.62677	1016.07	490089	23.4444	119066	1108.44	51759.1	15.1512	4679.02	800.2	17.3407	392	Chardonnay	OJSC APF "Fanagoria"	2015	Taman
112	703.381	71.4177	54093.3	4.11562	1057.99	489970	23.6712	118250	1130.69	50836.8	13.7878	4593.25	822.1	16.1978	410.762	Chardonnay	OJSC APF "Fanagoria"	2016	Taman
113	167.827	52.5174	58946.8	82.382	482.532	530764	32.7312	113774	875.993	41877.3	36.0712	5668.71	615.4	12.7877	483.965	Chardonnay	OJSC APF "Fanagoria"	2016	Taman
114	186.48	82.6162	61081.3	85.8617	468.48	529959	34.0714	115746	900.481	42671.7	30.6956	6087.68	624.9	11.8227	496.608	Chardonnay	OJSC APF "Fanagoria"	2017	Taman
115	1369.44	161.436	61997.1	21.8227	4759.78	681365	9.21346	55670	665.868	61477.8	35.13	613.014	455.781	17.5513	553.101	Chardonnay	LLC AF "Sauk-Dere"	2010	South foothill
116	1342.08	159.854	61392.9	22.7634	4729.97	683384	9.15865	55362.4	661.296	58906.4	35.895	626.839	450.101	18.141	547.241	Chardonnay	LLC AF "Sauk-Dere"	2010	South foothill
117	1422.86	168.37	62601.4	28.2065	4856.31	703576	9.24663	56044.9	669.787	64758.6	38.91	619.019	459.441	20.641	577.759	Chardonnay	LLC AF "Sauk-Dere"	2011	South foothill
118	1337.25	284.143	60524.8	28.4159	5114.92	646694	9.33775	55348.7	712.375	64210	40.14	621.827	448.06	17.7099	593.4	Chardonnay	LLC AF "Sauk-Dere"	2011	South foothill
119	1366.4	160.924	59630.5	27.0999	5022.65	718733	8.97871	60733.9	700.14	64324.6	37.875	608.822	441.306	20.3435	592.08	Chardonnay	LLC AF "Sauk-Dere"	2012	South foothill
120	1325.84	162.216	59832.1	27.4289	4997.86	710414	9.05393	63582	719.874	61918.9	38.97	650.518	446.218	17.1883	587.4	Chardonnay	LLC AF "Sauk-Dere"	2012	South foothill
121	1273.87	206.265	61759.3	37.8229	5705.74	876712	9.57758	54823.8	632.257	52739.9	40.965	770.915	465.25	23.7277	666.12	Chardonnay	LLC AF "Sauk-Dere"	2013	South foothill
122	1095.28	198.747	61822.3	24.8944	5736.04	964412	9.55487	59956.3	644.492	54071.6	36.465	803.093	457.024	23.0153	636.48	Chardonnay	LLC AF "Sauk-Dere"	2013	South foothill
123	1079.69	278.504	61797.1	26.3688	5758.07	887185	9.78477	56272.2	648.307	55360.4	35.355	810.467	457.269	20.8779	641.76	Chardonnay	LLC AF "Sauk-Dere"	2014	South foothill
124	1713.71	95.2623	39917.4	38.1641	4594.34	373902	11.5246	42799.5	510.568	65140.8	16.185	253.128	381.631	19.9746	278.04	Chardonnay	CJSC AF "Myskhako"	2013	South foothill
125	1717.51	95.6735	40257.5	39.9431	4595.72	354717	11.6026	40972.1	512.805	61689.7	26.175	204.192	380.648	16.5903	288.36	Chardonnay	CJSC AF "Myskhako"	2014	South foothill
126	1149.4	97.4706	66067.2	21.7872	4712.78	545681	13.2815	64651.3	1110.2	47856.8	38.46	710.583	596.39	26.3359	409.56	Chardonnay	LLC AF "Sauk-Dere"	2015	South foothill
127	1039.5	93.2537	66004.2	25.1747	4708.65	557133	13.2275	64845.7	1108.36	47670.6	38.355	696.237	595.776	23.2697	408.36	Chardonnay	LLC AF "Sauk-Dere"	2016	South foothill
128	347.183	59.3363	37161.8	56.311	695.808	539316	9.64972	47971	650.578	25786.5	34.26	1386.78	508.302	21.5706	654.117	Chardonnay	CJSC "Zaporozhskoye"	2011	Black Sea
129	437.851	63.0531	37823.5	58.9693	680.688	542502	10.0114	48987.5	652.046	25280.9	31.005	1405.93	518.632	21.4697	671.038	Chardonnay	CJSC "Zaporozhskoye"	2012	Black Sea
130	402.967	62.5369	37764.7	57.9385	681.84	490110	9.9609	46954.4	646.319	26046.5	33.9	1384.07	517.075	26.4121	674.281	Chardonnay	CJSC "Zaporozhskoye"	2012	Black Sea
131	1134.62	190.265	77014.7	44.4846	2936.16	999159	35.321	54505.8	1891.52	56788.1	57.99	2216.08	1401.37	22.853	819.233	Chardonnay	LLC APC "Mil-stream-Black Sea Wines"	2013	Black Sea
132	1250.4	200.442	80352.9	61.519	3087.36	768529	37.0968	45027.8	1981.1	46603.5	58.305	2351.76	1468.87	23.9481	849.408	Chardonnay	LLC APC "Mil-stream-Black Sea Wines"	2014	Black Sea
133	877.957	101.829	64426.5	56.7722	715.824	698400	5.70218	56122.1	1015.08	25020.9	30.06	931.206	740.66	24.4813	543.429	Chardonnay	CJSC "Zaporozhskoye"	2013	Black Sea
134	843.976	103.702	64985.3	55.8363	698.832	686400	5.5637	55226.7	1005.83	22507.2	28.545	865.477	748.726	19.8703	546.39	Chardonnay	CJSC "Zaporozhskoye"	2014	Black Sea
135	779.621	100.841	64426.5	64.5027	695.376	682300	5.60606	55470.9	1008.03	24240.8	30.78	907.387	741.934	18.2709	543.993	Chardonnay	CJSC "Zaporozhskoye"	2015	Black Sea
136	854.167	153.783	61100	84.4833	3791.67	784600	15.9667	78966.7	1203.67	33550	17.1333	752.667	1281.17	24.65	749.667	Merlot	LLC AF "Sauk-Dere"	2012	South foothill
137	857.5	148.85	59083.3	82.25	3688.33	784600	16.09	77016.7	1168.17	33416.7	17	672.167	1242.17	22.45	737.167	Merlot	LLC AF "Sauk-Dere"	2013	South foothill
138	886.417	109.564	63496.1	24.3664	4629.85	1.11785e+06	7.90129	108433	870.122	57134	294.039	4378.82	1102	38.8972	982.17	Merlot	LLC AF "Sauk-Dere"	2014	South foothill
139	622.676	107.917	62945.5	16.8651	4463.58	1.05664e+06	7.05777	102413	865.973	49904	195.067	4478.89	1096	33.5501	993.385	Merlot	LLC AF "Sauk-Dere"	2014	South foothill
140	1032.11	86.8352	58246.1	15.6641	4853.8	1.01928e+06	9.08805	108433	849.379	48214	200.822	4438.2	956	47.1028	795.921	Merlot	LLC AF "Sauk-Dere"	2015	South foothill
141	706.229	88.7714	59413.8	14.3308	5011.43	1.05836e+06	7.30454	111649	871.989	48204	206.783	4596.55	979.8	34.3522	759.866	Merlot	LLC AF "Sauk-Dere"	2016	South foothill
142	296.258	166.764	40431.4	64.9767	3120.59	583100	12.7604	102300	1503.73	20854.2	9.92769	950	875.926	3.76104	534.779	Cabernet	CJSC AF "Myskhako"	2010	South foothill
143	325.437	240.233	49698.5	65.2144	2014.71	577200	14.5663	98370	1422.73	14400	23.2065	1788.51	488.787	6.69627	297.875	Cabernet	CJSC AF "Myskhako"	2011	South foothill
144	185.586	49.5085	39304.4	136.268	1264.87	1094000	3.04969	92720	1100.14	7915.44	10.1399	958.587	601.471	4.3093	384.056	Cabernet	LLC "Kuban-Vino"	2012	South foothill
145	207.073	50.5435	39959.7	134.287	1271.17	1410000	3.54044	116800	1112.77	8260.33	18.1333	936.571	593.396	6.48956	402.025	Cabernet	LLC "Kuban-Vino"	2013	South foothill
146	1093.35	203.7	59250	43.2369	3945	1518000	23.16	138700	1663.5	75120	26.565	906.75	1739.7	30.21	757.95	Cabernet	CJSC AF "Myskhako"	2012	South foothill
147	1147.35	253.05	63270	51.8871	4155	1543000	25.17	140800	1740	80265	28.38	961.35	1850.7	33.6	954.45	Cabernet	CJSC AF "Myskhako"	2013	South foothill
148	1269.9	217.2	62445	46.0331	4336.5	1530500	26.37	139750	1761	78540	36.045	957.45	1854	34.245	823.5	Cabernet	CJSC AF "Myskhako"	2014	South foothill
149	801.3	217.65	71565	92.2999	4773	873600	14.46	96860	2367	29910	59.13	1191.45	1665.9	36.1579	997.2	Cabernet	CJSC AF "Myskhako"	2015	South foothill
150	761.55	193.65	64260	87.107	4125	846400	13.1925	92790	2041.5	28005	118.785	1005	1467.3	33.9187	888	Cabernet	CJSC AF "Myskhako"	2016	South foothill
151	679.2	171	57645	74.4793	3745.5	860000	11.541	94825	1803	24270	71.01	832.2	1290	28.7656	780	Cabernet	CJSC AF "Myskhako"	2017	South foothill
152	660.9	102.645	56655	27.4831	3937.5	1459000	9.3375	128900	1429.95	15045	44.295	773.25	1671	65.0957	688.8	Cabernet	LLC "Kuban-Vino"	2014	South foothill
153	650.85	115.05	54045	43.163	3796.5	1632000	8.6955	142300	1347.45	16185	250.65	708.45	1577.7	62.6411	735.9	Cabernet	LLC "Kuban-Vino"	2015	South foothill
154	614.25	103.395	52665	28.8862	3688.5	1545500	7.89	135600	1312.2	14116.5	56.85	702.3	1529.7	62.6699	660.45	Cabernet	LLC "Kuban-Vino"	2016	South foothill
155	913.8	174.6	53010	84.8216	3388.5	1851000	21.78	144200	2100	21375	32.7	1082.85	1797.9	29.0957	663.9	Merlot	LLC AF "Sauk-Dere"	2012	South foothill
156	899.85	168.6	51720	78.9489	3283.5	1749000	21.03	138200	2049	21150	27.285	1074.45	1758.9	28.7799	647.7	Merlot	LLC AF "Sauk-Dere"	2013	South foothill
157	872.85	167.4	51570	80.2218	3294	1800000	21.315	141200	2026.5	20880	38.52	1061.7	1732.2	25.7081	668.4	Merlot	LLC AF "Sauk-Dere"	2014	South foothill
158	1145.7	198.45	45135	78.4571	3867	1294000	24.39	119000	1498.2	84090	19.26	670.05	1679.7	30.1579	877.95	Merlot	CJSC AF "Kavkaz"	2015	South foothill
159	1047.15	194.1	51750	96.5815	4399.5	1339000	25.17	123000	1735.5	96525	30.765	786.45	1938.3	34.177	628.2	Merlot	CJSC AF "Kavkaz"	2016	South foothill
160	1272.75	181.5	50085	89.2334	4206	1316500	24.81	121000	1678.5	102120	22.32	768	1875.9	42.5167	553.8	Merlot	CJSC AF "Kavkaz"	2017	South foothill
161	658.5	52.7167	56500	76.6667	2946.67	1203200	23.1167	80316.7	1014.33	42183.3	16.2017	967.833	1180.17	11.97	756	Cabernet	LLC APC "Mil-stream-Black Sea Wines"	2011	Black Sea
162	685.667	52.5667	56616.7	75.4	2931.67	1203200	22.85	80116.7	1010.83	41016.7	17.5667	943.5	1169.5	12.7967	749.5	Cabernet	LLC APC "Mil-stream-Black Sea Wines"	2011	Black Sea
163	788.167	57.05	70950	93.1333	3660	857500	9.89833	73383.3	969	18150	13.3617	945.667	1099	11.7133	736.5	Cabernet	CJSC APC "Gelendzhik"	2012	Black Sea
164	808.667	56.9833	69833.3	92.15	3666.67	857500	9.98667	74400	978.5	19550	4.46333	911.167	1096.5	9.68833	713	Cabernet	CJSC APC "Gelendzhik"	2012	Black Sea
165	778.667	54.3167	60650	68.05	2983.33	1422800	24.2667	83816.7	1054.17	44966.7	17.95	1050.5	1223.33	11.0933	790.667	Cabernet	LLC APC "Mil-stream-Black Sea Wines"	2013	Black Sea
166	726	53.9167	59183.3	76.6167	2963.33	1422800	23.7667	81866.7	1037	43600	16.6283	1014.67	1208.17	10.875	783.833	Cabernet	LLC APC "Mil-stream-Black Sea Wines"	2013	Black Sea
167	1125.17	69.5833	64966.7	82.7333	4876.67	954400	12.0417	79683.3	1141.17	23400	15.5017	919.333	1171	6.73667	577.333	Cabernet	CJSC APC "Gelendzhik"	2014	Black Sea
168	1146.33	70.3167	65050	86.4333	4966.67	954400	12.2867	80266.7	1152.67	28183.3	16.7833	973.333	1186.17	7.80167	578.5	Cabernet	CJSC APC "Gelendzhik"	2014	Black Sea
169	1295.33	70.6167	64833.3	93.95	5045	945300	12.2867	81650	1176.17	24200	17.0167	1011	1196.17	9.67833	557.167	Cabernet	CJSC APC "Gelendzhik"	2015	Black Sea
170	1261.5	70.2167	63216.7	93.3167	4941.67	945300	12.3083	80100	1149.17	24466.7	18.05	958.667	1173.33	8.13167	529.667	Cabernet	CJSC APC "Gelendzhik"	2015	Black Sea
171	780.833	65	59266.7	60.4	3656.67	924800	12.1067	76200	1118.5	19633.3	13.97	961	1157.33	5.29333	809.833	Cabernet	CJSC APC "Gelendzhik"	2016	Black Sea
172	752	64.2667	58883.3	67.8167	3566.67	924800	11.8867	75683.3	1107.83	18966.7	16.34	938.333	1142.33	6.28667	801.833	Cabernet	CJSC APC "Gelendzhik"	2016	Black Sea
173	1466.25	167.1	56760	183.518	5875.5	1085000	77.805	124900	936.75	59355	67.86	371.4	3216	40.8262	751.2	Cabernet	LLC "Kuban-Vino"	2013	Black Sea
174	1315.95	160.5	53505	167.66	5521.5	1039000	74.115	119400	876.9	56265	33.885	360.9	3024	33.1336	706.65	Cabernet	LLC "Kuban-Vino"	2014	Black Sea
175	1295.55	157.35	53250	174.435	5448	1062000	72.855	122150	852.9	56355	49.65	392.7	2976.3	31.6824	712.5	Cabernet	LLC "Kuban-Vino"	2015	Black Sea
176	1325.85	143.175	52605	148.054	3784.5	1023000	9.7755	132200	1415.7	36180	57.36	626.4	1369.2	25.9033	1063	Cabernet	LLC APC "Mil-stream-Black Sea Wines"	2015	Black Sea
177	1621.5	161.25	58155	164.777	4389	1211000	11.1285	153200	1448.1	41205	71.715	718.95	1581.9	25.6721	1061.7	Cabernet	LLC APC "Mil-stream-Black Sea Wines"	2016	Black Sea
178	1492.65	142.92	53325	153.244	4167	1117000	9.8025	142700	1293.75	37140	130.125	647.55	1432.2	22.2688	940.05	Cabernet	LLC APC "Mil-stream-Black Sea Wines"	2017	Black Sea
179	659.833	108.467	92283.3	104.767	2585	814800	31.1167	121100	1751.67	36500	21.6667	1796.67	1459.5	5.085	509.167	Cabernet	OJSC APF "Fanagoria"	2010	Taman
180	743.167	109.3	92350	96.5833	2581.67	814800	30.8333	119817	1731.67	36683.3	21.3	1740	1445.17	9.08333	513.5	Cabernet	OJSC APF "Fanagoria"	2010	Taman
181	787.667	99.9667	64066.7	55.8833	4645	854300	25.7833	95633.3	1081.83	41200	17.75	1533.33	1023.33	5.78667	418.667	Cabernet	OJSC APF "Fanagoria"	2011	Taman
182	790.5	99.1167	62750	49.9333	4520	854300	24.15	92666.7	1051.5	38966.7	16.2633	1499	1003.5	8.865	403.667	Cabernet	OJSC APF "Fanagoria"	2011	Taman
183	821.833	76.85	62983.3	66.8167	4408.33	850100	24.5167	93266.7	1076.17	34500	12.95	1502.33	1041	6.715	436.333	Cabernet	OJSC APF "Fanagoria"	2012	Taman
184	805.5	81.4833	61316.7	57.8167	4353.33	850100	24.4	92133.3	1066.5	33650	15.7317	1507.67	1027	5.355	425	Cabernet	OJSC APF "Fanagoria"	2012	Taman
185	791.833	76.2333	62650	52.5167	4335	853000	24.4167	92400	1070.83	34100	17.2833	1520	1025.83	6.45167	444.333	Cabernet	OJSC APF "Fanagoria"	2013	Taman
186	853	77.6667	62650	63.05	4386.67	853000	24.6833	92900	1076.33	35600	14.79	1536.33	1040.83	4.105	428.667	Cabernet	OJSC APF "Fanagoria"	2013	Taman
187	840.833	74.7333	62116.7	56.15	4301.67	853900	24.35	92700	1065.17	33566.7	15.5217	1519.67	1019.83	7.11167	432.333	Cabernet	OJSC APF "Fanagoria"	2014	Taman
188	767.167	74.6	61983.3	53.3333	4281.67	853900	23.95	90816.7	1050	33500	15.5317	1495.33	1019.17	6.27167	449.167	Cabernet	OJSC APF "Fanagoria"	2014	Taman
189	557.333	109.333	81650	43.35	3470	837000	20.8833	94633.3	1269	34433.3	11.8783	1499.33	1279.83	7.30833	413.667	Cabernet	OJSC APF "Fanagoria"	2015	Taman
190	463.667	112.317	83283.3	47.7667	3551.67	837000	21.2	96016.7	1286	34633.3	14.8217	1524.5	1296	5.67333	416.167	Cabernet	OJSC APF "Fanagoria"	2015	Taman
191	763.667	79.3667	63100	65.5	4401.67	851900	24.6167	93033.3	1080.33	34750	17.1333	1547.17	1046.67	4.71333	437.333	Cabernet	OJSC APF "Fanagoria"	2016	Taman
192	779.667	76.15	61283.3	68.4333	4306.67	851900	24.05	92433.3	1062.83	33683.3	14.405	1515.83	1012.5	11.2133	439.333	Cabernet	OJSC APF "Fanagoria"	2016	Taman
193	1496	104.117	72666.7	71.75	4366.67	737600	28.5	98400	1118.33	53650	20.45	1271.67	1454.33	8.63333	462.833	Cabernet	OJSC APF "Fanagoria"	2017	Taman
194	589.667	34.7667	77633.3	42.8083	3658.33	628083	15.6933	84058.3	1255.42	19850	29.5417	887.583	1075.92	7.57	428.417	Cabernet	LLC "Firma Sommelier"	2012	Taman
195	977.667	61.2	78241.7	13.9258	2471.67	789750	32.6583	126733	1925.83	29000	23.05	1682.33	1852.5	8.71167	852.083	Cabernet	LLC "Firma Sommelier"	2013	Taman
196	1117.13	217.934	55330.1	21.2961	5358.57	838864	23.3806	143261	1305	36080.9	200.591	7256.62	1299	36.043	527.68	Merlot	OJSC APF "Fanagoria"	2011	Taman
197	1142.83	223.214	55372.4	24.948	5436.02	892476	76.2212	151599	1319	37816.7	201.872	7348.99	1310	37.7313	531.246	Merlot	OJSC APF "Fanagoria"	2011	Taman
198	1704.09	163.063	75052.5	41.1637	5801.28	772404	33.6418	135235	1179	93201.7	215.271	6872.84	1374	45.2537	469.899	Merlot	OJSC APF "Fanagoria"	2012	Taman
199	1802.78	159.129	73392.2	36.632	5784.07	756014	31.0648	134163	1172	91852.6	213.399	6783.77	1367	46.9221	438.544	Merlot	OJSC APF "Fanagoria"	2012	Taman
200	1733.9	178.592	74513.2	44.087	5923.67	767819	32.6578	146286	1305	83848	217.143	6916.82	1506	45.3137	451.338	Merlot	OJSC APF "Fanagoria"	2013	Taman
201	1713.34	175.383	72863.5	45.9603	5906.46	749023	34.2743	141915	1273	82220.1	222.956	6729.88	1476	46.8122	486.783	Merlot	OJSC APF "Fanagoria"	2013	Taman
202	1366.92	291.44	58692.9	28.1835	5953.31	853942	21.9515	149472	1484	39903.3	220.394	8047.27	1467	47.3816	555.365	Merlot	OJSC APF "Fanagoria"	2014	Taman
203	1227.12	288.645	55467.6	29.7351	5746.78	787974	21.4478	139858	1368	39165.8	249.163	7645.9	1386	43.7952	529.253	Merlot	OJSC APF "Fanagoria"	2014	Taman
204	2228.35	149.086	74692.9	41.4664	6801.44	650696	32.4587	146920	1252	99677.4	224.926	6621.02	1415	39.6094	418.725	Merlot	OJSC APF "Fanagoria"	2015	Taman
205	2340.4	153.124	73170.1	43.6802	6773.71	646822	34.0518	143091	1256	96979.2	229.064	6445.07	1405	39.1698	432.357	Merlot	OJSC APF "Fanagoria"	2015	Taman
206	1799.69	145.877	73286.5	37.3699	6072.83	671200	34.1923	139606	1215	98778	225.32	6518.75	1416	48.1209	431.099	Merlot	OJSC APF "Fanagoria"	2016	Taman
207	1903.52	146.912	74566	37.2185	6188.53	658478	33.6769	137627	1227	99947.2	222.266	6817.86	1435	44.0649	446.305	Merlot	OJSC APF "Fanagoria"	2016	Taman
208	2337.1	156.526	75049.9	28.8957	6299.38	730455	32.6192	148925	1237.37	110034	221.583	7071.88	1305	43.4524	708.509	Merlot	LLC "Kuban-Vino"	2014	Taman
209	2037.49	141.284	70692.3	29.6285	6080.24	663063	31.0151	135977	1160.62	104534	229.496	6603.42	1236	49.8175	546.681	Merlot	LLC "Kuban-Vino"	2015	Taman
210	544.286	137.914	54406.8	26.7851	2895.98	571547	30.0814	204356	1785.71	18623.4	31.3	9004.8	1374.13	14.3714	694.885	Merlot	LLC "Firma Sommelier"	2012	Taman
211	546.571	167.286	54334.1	24.8134	2894.7	573916	29.8849	206276	1802.86	19714.3	30.4857	8922.22	1374.13	11.8443	697.027	Merlot	LLC "Firma Sommelier"	2012	Taman
212	556.857	136.829	53789.3	25.9134	2871.65	568113	29.9995	203625	1770	19745.5	29.7571	8758.85	1364.68	13.0671	690.765	Merlot	LLC "Firma Sommelier"	2013	Taman
213	954.286	140.229	61012	20.683	3725.59	531754	30.458	173100	1690	54794.8	39.7429	8974.28	1397.08	16.8286	650.064	Merlot	LLC "Firma Sommelier"	2014	Taman
214	946.571	135.114	55839.7	19.2405	3519.47	534360	28.4275	178583	1617.14	51350.6	35.8857	8435.72	1318.79	19.8714	621.227	Merlot	LLC "Firma Sommelier"	2014	Taman
215	949.143	141.5	59818.4	20.5792	3748.64	523464	30.3761	175842	1705.71	54280.5	36.8143	8986.85	1405.17	18.1857	651.877	Merlot	LLC "Firma Sommelier"	2015	Taman
216	1468.57	192.286	64610.1	32.7799	3940.68	714375	30.3872	203351	1363	62862.6	27.2893	6224.01	1539.41	20.9571	492.902	Merlot	OJSC APF "Fanagoria"	2014	Taman
217	1465.71	176.571	64454.4	33.3798	3997.38	703124	29.8485	202986	1362.43	60018.3	27.9858	6232.99	1526.29	19.1714	487.383	Merlot	OJSC APF "Fanagoria"	2015	Taman
218	1484.29	177.571	64540.9	29.9962	4028.77	713309	30.0814	205545	1367.43	61200.8	29.7333	6311.98	1536.79	20.7571	494.362	Merlot	OJSC APF "Fanagoria"	2015	Taman
219	781	114.729	50650.1	85.3333	2181.1	812791	15.5067	168256	1390.57	47570.4	27.0867	8134.12	935.327	16.9143	361.764	Merlot	OJSC APF "Fanagoria"	2016	Taman
220	783.286	113.643	50304.2	83.8815	2157.57	823212	15.0262	171181	1380.43	46515.8	27.3526	7882.79	921.416	15.5857	359.654	Merlot	OJSC APF "Fanagoria"	2016	Taman
221	1036.29	119.7	53193	117.093	2277.87	825936	16.0308	171181	1454.29	49024.5	31.8354	8563.18	966.956	16.6	388.057	Merlot	OJSC APF "Fanagoria"	2017	Taman
222	643.678	107.545	53312.5	105.567	3368.75	1197000	18.5128	198850	1353.17	39613.4	31.2208	1575.6	1200.23	6.38251	493.867	Cabernet	OJSC APF "Fanagoria"	2012	Taman
223	654.351	112.68	54577.5	119.42	3511.5	1112000	19.1722	179600	1382.09	40349.4	34.1534	1673.73	1255.75	9.15847	530.082	Cabernet	OJSC APF "Fanagoria"	2013	Taman
224	695.265	130.18	54261.3	115.004	3628.55	1282000	19.1561	218100	1372.59	41634.2	34.1113	1680.42	1242.6	7.53962	586.157	Cabernet	OJSC APF "Fanagoria"	2014	Taman
225	1603.72	145.18	66004.6	139.587	7742.43	638550	28.131	159800	2460.32	105872	49.6445	1321.36	1977.99	25.7377	749.124	Merlot	OJSC APF "Fanagoria"	2015	Taman
226	1143.27	132.275	62608.1	121.74	7652.5	606100	26.78	155900	2380.95	97735.3	23.7278	1330.29	1947.31	16.4891	615.216	Merlot	OJSC APF "Fanagoria"	2016	Taman
227	1178.02	134.521	62566.8	121.714	7578.27	671000	26.5709	163700	2376.7	95460.2	25.9167	1305.75	1931.24	14.0847	624.562	Merlot	OJSC APF "Fanagoria"	2017	Taman
228	993.764	192.128	73457.9	38.7232	4588.24	878200	33.7149	164300	2567.98	37907.6	46.4415	1900.02	2047.58	12.8464	865.396	Merlot	OJSC APF "Fanagoria"	2015	Taman
229	1192.99	153.936	62011.2	44.5527	4070.59	624600	14.9952	113700	1402.05	23564.9	23.3492	1152.88	1057.14	9.68597	305.151	Merlot	LLC "Soyuz-Vino"	2013	Taman
230	602.15	150.875	62372.1	32.3625	4129.41	585800	16.4947	105800	1444.85	26476.5	29.3007	1183.19	1036.37	12.1016	428.987	Merlot	LLC "Soyuz-Vino"	2014	Taman
231	445.086	112.974	47879.7	34.8089	3007.35	605200	11.0738	109750	1058.79	17756.2	24.6908	884.531	784.224	7.0157	221.187	Merlot	LLC "Soyuz-Vino"	2015	Taman
232	996.417	117.376	61708.1	32.041	2095.59	944400	20.4773	173300	1054.91	44533.9	14.3149	1200	1231.18	8.69971	351.281	Cabernet	OJSC APF "Fanagoria"	2012	Taman
233	1100.43	123.571	64147.6	35.3961	2205.88	1020000	20	183300	1108.05	45078.9	20.7945	1205	1261.75	11.3317	395.081	Cabernet	OJSC APF "Fanagoria"	2013	Taman
234	695.551	86.2099	47172.4	125.158	2469.12	1496000	78.9262	208800	823.679	20596	15.4567	705.966	1800.41	15.5447	397.846	Cabernet	LLC "Kuban-Vino"	2014	Taman
235	705.603	87.1574	49395.3	128.625	2491.18	1456000	78.2651	205500	830.716	21442.2	16.5414	736.847	1870.61	17.208	407.451	Cabernet	LLC "Kuban-Vino"	2015	Taman
236	992.368	167.493	66529.3	38.2759	5111.76	1374000	31.5866	275300	2483.24	28054.2	43.7726	2271.73	1705.34	9.51816	864.086	Cabernet	OJSC APF "Fanagoria"	2016	Taman
237	974.637	167.055	65388.9	36.8639	5108.82	1298000	31.2964	273800	2476.06	28197.6	41.0466	2230.27	1703.88	11.1948	859.43	Cabernet	OJSC APF "Fanagoria"	2017	Taman
238	414.231	124.956	58518	42.0923	2914.71	1221000	20.2999	195000	1798.16	18301.2	14.8716	1784.22	1085.95	5.14033	339.639	Cabernet	OJSC APF "Fanagoria"	2015	Taman
239	393.01	122.536	56439.5	40.8201	2867.65	1165000	19.6711	186700	1768	17498	15.7564	1774.21	1069.57	6.05741	332.509	Cabernet	OJSC APF "Fanagoria"	2016	Taman
240	1031.1	147.985	69868.3	58.13	5121.65	642713	37.6506	104093	1529.6	54967.5	47.8953	1357.16	1323.36	3.485	621.253	Cabernet	OJSC APF "Fanagoria"	2010	Taman
241	1028.1	158.085	67558.3	57.94	5084.65	633055	38.0907	103593	1548.6	54847.5	47.1253	1353.66	1330.36	2.376	611.153	Cabernet	OJSC APF "Fanagoria"	2011	Taman
242	982.1	133.985	63788.3	57.16	4570.65	579771	35.0335	96833.3	1433.6	50557.5	38.4753	1252.18	1231.36	1.672	562.053	Cabernet	OJSC APF "Fanagoria"	2012	Taman
243	423.3	178.385	55808.3	43.66	2580.65	600709	27.9085	103793	1845.6	19627.5	33.8553	1718.99	1203.36	0	636.053	Merlot	OJSC APF "Fanagoria"	2010	Taman
244	464.1	165.785	56768.3	48.99	2610.65	603626	27.8824	103993	1842.6	20347.5	33.8153	1723.61	1208.36	22.984	617.253	Merlot	OJSC APF "Fanagoria"	2011	Taman
245	514.2	158.385	57168.3	44.79	2442.65	617561	27.9414	106193	1856.6	19977.5	33.7253	1751.31	1217.36	0.364	616.653	Merlot	OJSC APF "Fanagoria"	2012	Taman
246	626.7	189.085	82288.3	84.68	1797.65	863537	32.0866	119793	2062.6	39307.5	35.0253	1587.86	1287.36	1.308	447.253	Cabernet	OJSC APF "Fanagoria"	2013	Taman
247	756	200.085	88848.3	102.7	4418.65	934943	34.3186	132893	2687.6	41297.5	40.9153	1733.32	1413.36	3.969	529.253	Cabernet	OJSC APF "Fanagoria"	2014	Taman
248	724.4	206.585	88568.3	88.96	2017.65	943261	34.5194	134093	2255.6	40487.5	38.4453	1747.06	1418.36	0.317	490.653	Cabernet	OJSC APF "Fanagoria"	2015	Taman
249	686	187.285	67538.3	20.29	2517.65	859602	35.5808	104793	1718.6	36887.5	34.5753	1812.73	1497.36	0	402.953	Merlot	OJSC APF "Fanagoria"	2013	Taman
250	852.1	148.685	66498.3	15.55	2484.65	865587	35.2455	106593	1713.6	36047.5	37.0953	1796.73	1491.36	0	392.053	Merlot	OJSC APF "Fanagoria"	2014	Taman
251	791.7	166.785	68288.3	15.71	2522.65	886141	36.1198	107793	1745.6	36837.5	37.0253	1840.73	1516.36	0.585	411.053	Merlot	OJSC APF "Fanagoria"	2015	Taman
252	562.5	195.985	78358.3	25.6	3082.65	858863	21.163	101793	1656.6	39667.5	28.6653	1320.73	1176.36	2.411	416.853	Cabernet	OJSC APF "Fanagoria"	2013	Taman
253	629.5	265.685	75638.3	29.65	3303.65	828373	20.6557	99303.3	1725.6	37257.5	28.7953	1269.73	1208.36	0.594	465.553	Cabernet	OJSC APF "Fanagoria"	2014	Taman
254	617.3	266.885	78878.3	27.67	3123.65	845544	20.9976	101393	1676.6	38367.5	27.5453	1310.73	1191.36	1.361	439.253	Cabernet	OJSC APF "Fanagoria"	2015	Taman
255	792.2	139.485	60988.3	51.58	3921.65	884950	24.8795	97813.3	1412.6	39817.5	30.4653	1360.73	959.062	1.425	434.353	Cabernet	OJSC APF "Fanagoria"	2014	Taman
256	1213.1	177.885	60488.3	52.79	3948.65	891664	24.3722	97603.3	1410.6	39257.5	29.3953	1319.73	956.562	5.703	443.153	Cabernet	OJSC APF "Fanagoria"	2015	Taman
257	1181.1	183.385	62688.3	56.23	4038.65	877795	24.8795	99193.3	1439.6	38317.5	32.0553	1305.73	976.362	1.14	494.553	Cabernet	OJSC APF "Fanagoria"	2016	Taman
258	805.1	136.885	61298.3	47.56	3968.65	893425	26.0341	99083.3	1430.6	38897.5	30.4853	1367.73	956.462	2.892	437.153	Cabernet	OJSC APF "Fanagoria"	2014	Taman
259	822.4	267.885	61858.3	43.61	3970.65	879226	26.3264	99213.3	1438.6	40147.5	32.4353	1327.73	972.062	2.315	465.253	Cabernet	OJSC APF "Fanagoria"	2015	Taman
260	835.7	180.985	58018.3	44.85	4049.65	882528	25.5431	97453.3	1449.6	36587.5	29.2853	1238.73	966.862	0	461.453	Cabernet	OJSC APF "Fanagoria"	2016	Taman
261	904.1	147.885	62198.3	48.11	4148.65	915078	27.1447	100293	1481.6	42697.5	31.6853	1432.73	983.762	1.266	449.853	Cabernet	OJSC APF "Fanagoria"	2015	Taman
262	941.1	182.785	60548.3	49.53	4167.65	910362	26.338	99513.3	1485.6	40547.5	33.0453	1319.73	979.962	2.045	459.453	Cabernet	OJSC APF "Fanagoria"	2016	Taman
263	852.1	220.885	61638.3	49.26	4198.65	905645	26.8992	100393	1497.6	39137.5	31.0953	1353.73	994.262	0	471.253	Cabernet	OJSC APF "Fanagoria"	2017	Taman
264	1425.1	229.385	67418.3	63.03	4273.65	747150	29.4009	101593	1469.6	61577.5	33.3253	1074.73	1314.36	3.668	475.053	Merlot	OJSC APF "Fanagoria"	2015	Taman
265	1445.1	226.785	67908.3	60.76	4015.65	744189	29.6464	102293	1490.6	57927.5	37.1553	1099.73	1338.36	2.89	480.053	Merlot	OJSC APF "Fanagoria"	2016	Taman
266	1430.1	214.385	67258.3	52.25	4041.65	753512	30.8738	103893	1506.6	59597.5	31.0953	1086.73	1352.36	2.31	479.053	Merlot	OJSC APF "Fanagoria"	2017	Taman
267	833.2	156.985	59568.3	40.7	4072.65	881199	26.1627	98503.3	1459.6	38267.5	28.6053	1356.73	976.162	0	444.453	Cabernet	OJSC APF "Fanagoria"	2015	Taman
268	954.1	142.585	60338.3	40.99	4327.65	889973	26.5718	99023.3	1490.6	38957.5	31.5953	1360.73	991.562	0.986	457.853	Cabernet	OJSC APF "Fanagoria"	2016	Taman
269	823.7	145.185	62198.3	45.66	4195.65	886353	26.8641	97853.3	1494.6	40177.5	30.6853	1320.73	990.662	0	496.753	Cabernet	OJSC APF "Fanagoria"	2017	Taman
270	1869.1	234.485	69488.3	59.68	3851.65	754012	32.1341	101593	1407.6	61007.5	35.9353	1106.73	1320.36	7.565	600.253	Merlot	OJSC APF "Fanagoria"	2016	Taman
271	1740.1	221.385	70788.3	57	3930.65	770613	31.5733	102793	1434.6	60737.5	35.2353	1136.73	1329.36	6.907	473.753	Merlot	OJSC APF "Fanagoria"	2016	Taman
272	1641.1	214.085	75268.3	55.7	3948.65	777840	33.8651	104793	1460.6	63327.5	34.9453	1128.73	1359.36	6.737	500.553	Merlot	OJSC APF "Fanagoria"	2017	Taman
273	645	153.085	70918.3	197.5	1798.65	810258	19.0265	78673.3	1580.6	22217.5	63.4353	1365.73	1089.36	3.395	762.353	Cabernet	OJSC APF "Fanagoria"	2016	Taman
274	507.6	167.985	71448.3	204.2	2248.65	910269	19.5808	90993.3	1626.6	22897.5	65.1253	1409.73	1112.36	4.939	777.953	Cabernet	OJSC APF "Fanagoria"	2016	Taman
275	413.4	132.785	71878.3	202.4	1811.65	863626	19.3759	85573.3	1606.6	23567.5	60.7553	1400.73	1101.36	1.102	754.853	Cabernet	OJSC APF "Fanagoria"	2017	Taman
276	1016.1	200.385	61278.3	40.6	4104.65	850298	25.9238	100293	1375.6	43547.5	29.7653	1312.73	926.962	9.704	435.253	Cabernet	OJSC APF "Fanagoria"	2016	Taman
277	1001.1	209.485	61538.3	37.92	4170.65	874975	26.9213	103393	1399.6	44487.5	31.5953	1297.73	951.562	4.821	432.553	Cabernet	OJSC APF "Fanagoria"	2017	Taman
278	899.1	184.585	61428.3	36.23	4230.65	887906	26.6957	102993	1411.6	47867.5	33.7253	1356.73	947.062	3.616	427.753	Cabernet	OJSC APF "Fanagoria"	2017	Taman
279	1015.1	436.385	62448.3	82.48	3237.65	849854	18.1413	81323.3	1477.6	40917.5	34.3253	716.425	1211.36	18.324	735.253	Merlot	LLC AF "Sauk-Dere"	2014	South foothill
280	1024.1	325.885	63658.3	84.14	3117.65	880493	19.4736	83603.3	1533.6	42337.5	29.0553	745.353	1255.36	20.154	758.053	Merlot	LLC AF "Sauk-Dere"	2015	South foothill
281	987.1	377.485	62918.3	85.96	3085.65	869059	18.51	83173.3	1519.6	40147.5	33.9453	715.375	1241.36	18.574	763.853	Merlot	LLC AF "Sauk-Dere"	2016	South foothill
282	1022.1	183.585	67188.3	56.62	1520.65	960752	15.9048	78013.3	460.203	38777.5	16.3053	370.335	1096.36	6.866	256.953	Cabernet	CJSC AF "Myskhako"	2014	South foothill
283	1005.1	159.985	65528.3	60.77	1530.65	953869	15.0602	76043.3	455.903	37517.5	14.6453	358.67	1076.36	8.744	223.553	Cabernet	CJSC AF "Myskhako"	2015	South foothill
284	1100.1	155.985	65728.3	56.95	1479.65	951538	15.2149	77223.3	464.303	37297.5	14.0453	352.838	1092.36	9.464	235.653	Cabernet	CJSC AF "Myskhako"	2016	South foothill
285	506.3	113.285	47518.3	56.14	1754.65	1.08832e+06	5.20841	85153.3	1102.6	9082.54	16.4053	2110.3	340.762	10.194	400.853	Cabernet	CJSC AF "Myskhako"	2015	South foothill
286	393.8	135.885	49578.3	51.23	1556.65	1.07571e+06	5.45179	87823.3	1132.6	9332.54	19.5153	2198.26	344.562	11.654	413.553	Cabernet	CJSC AF "Myskhako"	2016	South foothill
287	397.7	96.2847	49658.3	55.54	1546.65	1.07693e+06	5.14311	88263.3	1117.6	8078.54	16.5353	2165.13	341.162	8.884	404.453	Cabernet	CJSC AF "Myskhako"	2017	South foothill
288	560.7	318.785	77688.3	34.62	1595.65	1.13893e+06	31.485	130593	1901.6	35397.5	60.1653	1820.73	1363.36	6.031	695.653	Cabernet	CJSC AF "Myskhako"	2015	South foothill
289	991.1	259.385	73708.3	25.98	1485.65	1.16388e+06	30.9581	131193	1897.6	32757.5	53.9653	1820.73	1362.36	62.774	654.353	Cabernet	CJSC AF "Myskhako"	2016	South foothill
290	555.4	294.485	77898.3	36.07	1983.65	1.1693e+06	31.6886	135593	1928.6	33607.5	58.6853	1863.73	1383.36	6.51	707.553	Cabernet	CJSC AF "Myskhako"	2017	South foothill
291	1174.1	142.085	63968.3	66.16	4216.65	1.03692e+06	14.1833	87413.3	1461.6	28747.5	28.2953	917.396	1129.36	6.44	548.953	Cabernet	LLC APC "Mil-stream-Black Sea Wines"	2011	Black Sea
292	1198.1	152.285	64208.3	74.01	4105.65	993061	13.4511	83113.3	1450.6	30467.5	32.5153	898.269	1117.36	6.697	558.253	Cabernet	LLC APC "Mil-stream-Black Sea Wines"	2012	Black Sea
293	1194.1	241.185	62998.3	67.8	4074.65	999327	13.2858	84463.3	1437.6	27017.5	30.9153	928.735	1109.36	5.51	564.553	Cabernet	LLC APC "Mil-stream-Black Sea Wines"	2013	Black Sea
294	1207.1	128.785	60108.3	64.08	4075.65	991383	12.4827	81263.3	1405.6	26507.5	30.9653	886.587	1073.36	6.418	491.553	Cabernet	LLC APC "Mil-stream-Black Sea Wines"	2013	Black Sea
295	4388.1	136.685	61688.3	71.39	4048.65	1.01462e+06	13.5574	83903.3	1455.6	29917.5	30.5053	923.352	1105.36	2.65	506.753	Cabernet	LLC APC "Mil-stream-Black Sea Wines"	2014	Black Sea
296	1172.1	150.385	63358.3	69.89	4130.65	1.01121e+06	13.2995	84613.3	1480.6	27687.5	27.7053	953.13	1128.36	5.073	529.653	Cabernet	LLC APC "Mil-stream-Black Sea Wines"	2014	Black Sea
297	720.6	113.385	54318.3	52.52	2846.65	974201	12.4098	80833.3	1417.6	22007.5	25.8153	821.462	1089.36	0	757.453	Cabernet	CJSC APC "Gelendzhik"	2014	Black Sea
298	781.4	123.585	53138.3	51.51	2984.65	997221	12.5151	83303.3	1469.6	20497.5	28.5453	821.126	1121.36	0	782.353	Cabernet	CJSC APC "Gelendzhik"	2015	Black Sea
299	796.2	144.885	56928.3	48.51	2817.65	974201	12.562	82893.3	1416.6	21147.5	27.8853	838.709	1092.36	3.84	783.253	Cabernet	CJSC APC "Gelendzhik"	2016	Black Sea
300	959.1	124.285	58768.3	74.8	2690.65	1.28178e+06	26.0876	90943.3	1349.6	50827.5	34.2553	911.933	1111.36	12.584	832.853	Cabernet	LLC APC "Mil-stream-Black Sea Wines"	2015	Black Sea
301	994.1	120.685	60558.3	68.52	2521.65	1.3001e+06	26.624	89043.3	1363.6	50527.5	31.8353	928.033	1122.36	10.264	839.053	Cabernet	LLC APC "Mil-stream-Black Sea Wines"	2015	Black Sea
302	963.1	113.985	59488.3	70.23	2545.65	1.32382e+06	26.624	91133.3	1379.6	50927.5	33.4153	916.933	1136.36	9.924	839.453	Cabernet	LLC APC "Mil-stream-Black Sea Wines"	2016	Black Sea
303	1822.1	209.585	72618.3	443.3	7671.65	467525	55.1863	68543.3	1159.6	67457.5	55.1453	868.433	1402.36	4.865	557.353	Cabernet	LLC APC "Mil-stream-Black Sea Wines"	2015	Black Sea
304	1968.1	182.085	77328.3	451.7	7955.65	458578	56.4419	70083.3	1193.6	69257.5	58.4353	889.533	1435.36	5.148	570.253	Cabernet	LLC APC "Mil-stream-Black Sea Wines"	2016	Black Sea
305	2005.1	149.585	76298.3	456.5	8054.65	477875	57.7219	70453.3	1214.6	71237.5	60.1253	914.633	1462.36	6.465	574.153	Cabernet	LLC APC "Mil-stream-Black Sea Wines"	2017	Black Sea
306	823.4	120.885	66428.3	78.96	3005.65	848636	10.0102	77873.3	1280.6	21677.5	20.1553	833.933	1021.36	5.369	656.553	Cabernet	CJSC APC "Gelendzhik"	2015	Black Sea
307	866.1	134.285	67058.3	80.45	3052.65	860202	9.83159	76313.3	1301.6	21967.5	19.5553	799.833	1036.36	1.098	686.653	Cabernet	CJSC APC "Gelendzhik"	2016	Black Sea
308	1086.1	135.785	64208.3	80.13	3161.65	867031	9.96834	80033.3	1342.6	20137.5	21.7553	788.833	1064.36	0.127	698.253	Cabernet	CJSC APC "Gelendzhik"	2017	Black Sea
309	836.3	99.7847	60138.3	79.77	2549.65	1.36885e+06	26.1159	90213.3	1444.6	51757.5	36.2653	976.233	1155.36	9.024	861.753	Cabernet	LLC APC "Mil-stream-Black Sea Wines"	2016	Black Sea
310	867.1	226.485	61558.3	72.5	2537.65	1.36336e+06	25.9172	90403.3	1444.6	51827.5	33.2653	961.233	1160.36	5.814	884.353	Cabernet	LLC APC "Mil-stream-Black Sea Wines"	2016	Black Sea
311	819	138.085	57188.3	74.02	2519.65	1.34581e+06	24.9937	88903.3	1442.6	48987.5	36.9553	894.033	1148.36	1.973	862.653	Cabernet	LLC APC "Mil-stream-Black Sea Wines"	2017	Black Sea
312	1782.1	216.385	64978.3	224.7	3509.65	627530	43.4611	58173.3	657.703	45437.5	119.625	708.233	1323.36	25.134	357.353	Cabernet	CJSC "Zaporozhskoye"	2015	Black Sea
313	1307.1	202.485	65468.3	228	2880.65	626852	43.9281	57633.3	658.703	45117.5	124.025	681.133	1322.36	19.674	366.253	Cabernet	CJSC "Zaporozhskoye"	2016	Black Sea
314	1097.1	160.785	64738.3	224.5	2514.65	610251	43.2216	57453.3	646.603	44847.5	122.425	690.833	1290.36	19.664	360.853	Cabernet	CJSC "Zaporozhskoye"	2017	Black Sea
315	1451.63	148.82	74051.2	58.3542	1194.99	639250	15.0246	132550	1207.26	53220.7	32.1288	1003.1	583.159	18.0334	403.854	Riesling	OJSC APF "Fanagoria"	2016	Taman
316	1675.5	232.459	79976.7	68.3253	1281.67	949300	16.0506	154300	1221.85	58121.1	32.3778	723.078	636.822	17.4072	426.156	Chardonnay	OJSC APF "Fanagoria"	2016	Taman
317	765.964	116.326	69676.7	103.488	3175.49	633150	13.205	137200	1048.6	28665	23.9469	735.725	725.936	8.52542	266.481	Chardonnay	OJSC APF "Fanagoria"	2016	Taman
318	2213.49	95.6886	86086.4	151.521	5975.3	986063	29.202	184123	3962.01	97244.1	72.5045	1086.26	1778.07	27.3979	726.044	Riesling	OJSC APF "Fanagoria"	2016	Taman
319	2556.06	154.737	83556.4	1034.53	6336.59	368196	33.281	208363	3003.92	60972.2	68.7118	931.075	1742.58	14.8934	3308.82	Riesling	LLC "Firma Sommelier"	2016	Taman
320	690.878	79.0597	46291.4	108.877	1368.02	475356	20.3169	106706	1010.58	26654.7	25.3411	892.465	711.783	5.93783	530.957	Riesling	LLC "Soyuz-Vino"	2016	Taman
321	1274.15	140.507	56612	910.79	3596.32	910818	39.7882	201192	2730.56	38169.5	2272.26	1600.72	1278.02	13.2487	5137.9	Chardonnay	LLC "Soyuz-Vino"	2015	Taman
322	411.304	109.975	62332.1	98.9585	2110.11	972832	8.49706	182658	1141.11	23811.1	22.7829	971.341	648.727	9.01764	447.045	Chardonnay	OJSC APF "Fanagoria"	2017	Taman
323	1407.01	153.111	65753.1	87.4095	3580.25	1150895	11.3897	161650	888.874	40740.9	98.4369	681.904	583.011	13.3333	1461.77	Chardonnay	OJSC APF "Fanagoria"	2017	Taman
324	452.555	77.9274	49128.6	171.161	2046.57	572014	14.1906	144935	1534.72	41791.8	1440.16	1520.72	617.229	13.4797	1190.06	Chardonnay	LLC "Kuban-Vino"	2016	Taman
325	711.735	114.645	60272.9	135.638	3354.19	715030	25.4171	143066	856.83	32988.9	16.1204	708.167	678.983	7.45148	221.525	Muscat	OJSC APF "Fanagoria"	2017	Taman
326	1149.57	158.081	75690.2	45.3477	3486.4	1.04243e+06	16.4448	157387	1273.9	27886	57.0936	771.207	698.159	10.0949	458.024	Riesling	OJSC APF "Fanagoria"	2017	Taman
327	1503.36	86.7462	54606.5	63.235	1489.98	617600	8.56914	168200	1102.61	43510.7	36.4721	831.419	457.052	15.5621	539.005	Riesling	OJSC APF "Fanagoria"	2017	Taman
328	458.23	89.8023	55576.7	69.618	3288.96	819850	14.0413	153100	1548.44	28777.2	664.087	835.484	668.272	7.4888	500.848	Riesling	OJSC APF "Fanagoria"	2017	Taman
329	526.109	109.421	38697.7	110.721	1080.58	921250	17.9125	151000	1508.23	34115.8	82.7363	929.873	683.439	5.9253	558.884	Muscat	OJSC APF "Fanagoria"	2017	Taman
330	376.318	53.7425	63097.4	138.165	1453.25	964050	20.4629	138600	1014.33	22075.9	21.7048	606.602	618.053	12.5254	338.186	Muscat	LLC "Kuban-Vino"	2017	Taman
331	1335.57	125.889	40456.5	78.596	3385.52	959800	18.8581	147100	1246.71	33455.6	23.9132	985.235	919.12	15.5218	314.977	Chardonnay	OJSC APF "Fanagoria"	2016	Taman
332	855.049	88.1823	52520.9	38.4625	1405.89	1215000	17.1951	152600	1619.55	20476.9	14.616	1657.56	789.046	13.3751	344.104	Chardonnay	OJSC APF "Fanagoria"	2016	Taman
333	596.102	71.0349	44538.2	46.2705	962.977	620950	9.87888	171800	998.261	37280.1	12.9324	670.048	461.431	12.3689	326.463	Chardonnay	OJSC APF "Fanagoria"	2017	Taman
334	456.407	55.2044	26279.8	93.3265	1007.17	521000	11.6267	129600	1001.88	29487.1	14.8461	1117.53	523.784	12.6431	543.853	Chardonnay	OJSC APF "Fanagoria"	2017	Taman
335	654.493	82.7094	39341.6	46.9969	2014.38	347600	16.49	143050	1416.14	41093.4	1306.55	868.02	739.18	20.4165	543.101	Riesling	OJSC APF "Fanagoria"	2017	Taman
336	553.28	64.5129	46880.2	158.605	6634.46	999092	7.10946	127260	1014.21	26944.3	24.0213	510.955	470.67	9.67108	534.381	Chardonnay	LLC AF "Sauk-Dere"	2017	South foothill
337	715.575	80.4753	50557.1	111.722	3367.62	707000	16.0202	158800	1651.55	43390.1	24.1634	936.947	872.049	14.7273	401.531	Muscat	CJSC AF "Kavkaz"	2017	South foothill
338	1771.02	75.1626	44323.3	48.0493	4067.62	878250	10.3262	145400	683.985	16211.5	741.011	267.889	651.844	15.7908	899.247	Riesling	CJSC "Abrau-Durso"	2017	South foothill
339	953.122	99.9056	65358.1	104.739	6455.85	596650	36.5524	119650	851.017	105681	20.8976	577.235	1682.68	11.7523	486.464	Muscat	LLC APC "Mil-stream-Black Sea Wines"	2016	Black Sea
340	2452.86	47.4368	47239.8	849.487	5493.86	1066000	8.2791	126700	1197.53	47434.6	66.7412	564.747	825.558	13.0923	567.847	Muscat	LLC APC "Mil-stream-Black Sea Wines"	2017	Black Sea
341	392.834	154.281	56677.2	63.281	3247.39	1275630	15.332	192001	1732.28	20044.2	18.1402	1890.06	993.307	5.06877	347.254	Cabernet	OJSC APF "Fanagoria"	2016	Taman
342	919.54	152.864	64959.5	82.2408	3598.57	1360975	23.5953	183315	1553.76	57194.1	28.7418	1686.37	1163.86	6.52322	444.12	Cabernet	OJSC APF "Fanagoria"	2016	Taman
343	664.432	116.801	54050.4	113.33	3502.93	1208970	19.1642	200838	1369.28	40532.3	34.1324	1677.07	1232.86	7.69353	536.702	Cabernet	OJSC APF "Fanagoria"	2017	Taman
344	1196.82	141.532	63414.8	634.71	4219.03	1222100	20.7967	163620	1508.41	57037.9	38.5454	1424.7	1147.94	9.86475	502.921	Cabernet	OJSC APF "Fanagoria"	2017	Taman
345	1308.34	137.325	62587.5	121.727	7657.73	644936	27.1606	161398	2378.83	99689.2	33.0964	1319.13	1952.18	18.7705	619.889	Merlot	OJSC APF "Fanagoria"	2016	Taman
346	984.689	192.201	73696.1	36.2209	4575	914202	33.8117	167508	2589.53	37749.8	43.1161	1876.43	2053.43	11.9124	842.186	Merlot	OJSC APF "Fanagoria"	2017	Taman
347	746.742	139.261	62191.7	37.2414	4100	611252	14.1879	110848	1301.9	22599.2	25.7802	1073.53	959.243	9.60108	318.442	Merlot	LLC "Soyuz-Vino"	2017	Taman
348	1048.42	120.474	62927.8	33.7185	2150.74	992022	20.4773	180083	1081.48	44806.4	17.5547	836.485	1246.47	10.0157	373.181	Cabernet	OJSC APF "Fanagoria"	2017	Taman
349	700.577	86.6837	48283.9	126.892	2480.15	994719	78.5956	156728	827.197	21019.1	15.999	721.407	1835.51	16.3763	402.648	Cabernet	LLC "Kuban-Vino"	2016	Taman
350	983.502	167.274	65959.1	37.5699	5110.29	1.00426e+06	31.4415	156860	2479.65	28125.9	42.4096	2251	1704.61	10.3565	861.758	Cabernet	OJSC APF "Fanagoria"	2016	Taman
351	403.621	123.746	57478.7	41.4562	2891.18	1.0138e+06	19.9855	156992	1783.08	17899.6	15.314	1779.21	1077.76	5.59887	336.074	Cabernet	OJSC APF "Fanagoria"	2017	Taman
352	196.329	50.026	39632.1	135.277	1268.02	1.02334e+06	3.29506	157124	1106.46	8087.89	14.1366	947.579	597.433	5.39943	393.041	Cabernet	LLC "Kuban-Vino"	2017	Taman
353	394.74	118.412	52540.7	62.8257	2357.52	1.03289e+06	20.5217	157255	1608.52	46175.8	28.3081	1608.84	928.091	9.04412	382.677	Cabernet	OJSC APF "Fanagoria"	2016	Taman
354	458.23	89.8023	55576.7	69.618	3288.96	819850	14.0413	153100	1548.44	28777.2	664.087	721.529	668.272	7.4888	500.848	Cabernet	OJSC APF "Fanagoria"	2016	Taman
355	228.843	54.2058	44563.4	23.7089	852.086	913900	11.4695	154050	1141.07	23018.3	4.01337	958.243	476.836	8.94546	287.043	Cabernet	OJSC APF "Fanagoria"	2017	Taman
356	307.986	170.044	40893.3	69.0867	3155.88	543279	12.7628	96490.4	1517.38	21349	9.49025	507.244	893.623	3.5314	547.293	Cabernet	CJSC AF "Myskhako"	2016	South foothill
357	336.257	238.557	49431.4	64.2498	2002.94	617615	14.4832	104772	1415.91	14306.8	21.5224	1794.94	487.763	6.72571	291.473	Cabernet	CJSC AF "Myskhako"	2017	South foothill
358	1408.34	156.903	68535.1	58.6939	3851.85	902031	27.606	150288	1274.29	72441	24.0741	983.592	1448.39	13.8354	503.431	Cabernet	LLC APC "Mil-stream-Black Sea Wines"	2017	Black Sea
359	306.349	43.918	74639.3	276.121	1393.17	491834	43.8882	77748.9	1018.22	20850.4	90.0579	1066.18	477.703	27.6673	508.183	Chardonnay	OJSC APF "Fanagoria"	2017	Taman
